# Supplementary material for: Efficacy of rTMS for poststroke epilepsy and its effects on patients’ cognitive function and depressive status
Source: BMC Neurol. 2024 Jan 12;24:25. doi: 10.1186/s12883-024-03531-4 (PMC10785375; doi:10.1186/s12883-024-03531-4)
Supplement: Supplementary file 2 — Supplementary Material 2 [file 12883_2024_3531_MOESM2_ESM.xlsx]

## Sheet: Table 1
Descriptives
Number of spiky wave occurrences in the treated group
	N	Mean	Std. Deviation	Std. Error	95% Confidence Interval for Mean		Minimum	Maximum
					Lower Bound	Upper Bound
Before	53	22.9434	5.67184	0.779088	21.38	24.5067	12	47
After	53	8.86792	4.52785	0.621948	7.61989	10.116	1	30
Total	106	15.9057	8.72274	0.847228	14.2258	17.5856	1	47
ANOVA
EEG changes before and after treatment
	Sum of Squares	df	Mean Square	F	Sig.
Between Groups	5250.15	1	5250.15	199.355	0
Within Groups	2738.91	104	26.3356
Total	7989.06	105
Descriptives
Number of spiky wave occurrences in the control group
	N	Mean	Std. Deviation	Std. Error	95% Confidence Interval for Mean		Minimum	Maximum
					Lower Bound	Upper Bound
Before	68	22.3971	6.27038	0.760395	20.8793	23.9148	16	47
After	68	12.1029	6.96931	0.845153	10.416	13.7899	5	30
Total	136	17.25	8.38495	0.719004	15.828	18.672	5	47
ANOVA
EEG changes before and after treatment
	Sum of Squares	df	Mean Square	F	Sig.
Between Groups	3602.94	1	3602.94	81.9885	0
Within Groups	5888.56	134	43.9445
Total	9491.5	135

## Sheet: Table 2
Descriptives
seizure frequency in the treated group
	N	Mean	Std. Deviation	Std. Error	95% Confidence Interval for Mean		Minimum	Maximum
					Lower Bound	Upper Bound
Before	53	8.03774	1.79703	0.246841	7.54241	8.53306	3	10
After	53	2.15094	1.39223	0.191238	1.7672	2.53469	0	6
Total	106	5.09434	3.36234	0.326579	4.44679	5.74189	0	10
ANOVA
seizure frequency in the treated group
	Sum of Squares	df	Mean Square	F	Sig.
Between Groups	918.34	1	918.34	355.42	0
Within Groups	268.717	104	2.58382
Total	1187.06	105
Descriptives
seizure frequency in the control group
	N	Mean	Std. Deviation	Std. Error	95% Confidence Interval for Mean		Minimum	Maximum
					Lower Bound	Upper Bound
Before	68	7.69118	1.85486	0.224935	7.2422	8.14015	3	10
After	68	3.80882	1.66847	0.202332	3.40497	4.21268	0	6
Total	136	5.75	2.62396	0.225003	5.30501	6.19499	0	10
ANOVA
seizure frequency in the control group
	Sum of Squares	df	Mean Square	F	Sig.
Between Groups	512.471	1	512.471	164.667	0
Within Groups	417.029	134	3.11216
Total	929.5	135

## Sheet: Table 3
Descriptives
Changes in MMSE scores before and after treatment in the treated group
	N	Mean	Std. Deviation	Std. Error	95% Confidence Interval for Mean		Minimum	Maximum
					Lower Bound	Upper Bound
Before	53	22.3396	1.62839	0.223677	21.8908	22.7885	21	26
After	53	24.283	2.87815	0.395344	23.4897	25.0763	17	30
Total	106	23.3113	2.52365	0.245119	22.8253	23.7973	17	30
ANOVA
Changes in MMSE scores before and after treatment in the treated group
	Sum of Squares	df	Mean Square	F	Sig.
Between Groups	100.085	1	100.085	18.3047	0
Within Groups	568.642	104	5.46771
Total	668.726	105
Descriptives
Changes in HAMD scores before and after treatment in the treated group
	N	Mean	Std. Deviation	Std. Error	95% Confidence Interval for Mean		Minimum	Maximum
					Lower Bound	Upper Bound
Before	53	25.1509	6.6344	0.911305	23.3223	26.9796	15	36
After	53	14.6981	5.47225	0.751672	13.1898	16.2065	4	30
Total	106	19.9245	8.01273	0.778265	18.3814	21.4677	4	36
ANOVA
Changes in HAMD scores before and after treatment in the treated group
	Sum of Squares	df	Mean Square	F	Sig.
Between Groups	2895.43	1	2895.43	78.2964	0
Within Groups	3845.96	104	36.9804
Total	6741.4	105
Descriptives
Changes in MMSE scores before and after treatment in the control group
	N	Mean	Std. Deviation	Std. Error	95% Confidence Interval for Mean		Minimum	Maximum
					Lower Bound	Upper Bound
Before	68	22.3088	1.62313	0.196833	21.9159	22.7017	21	26
After	68	21.3824	4.29519	0.520868	20.3427	22.422	15	30
Total	136	21.8456	3.26798	0.280227	21.2914	22.3998	15	30
ANOVA
Changes in MMSE scores before and after treatment in the control group
	Sum of Squares	df	Mean Square	F	Sig.
Between Groups	29.1838	1	29.1838	2.76845	0.0984764
Within Groups	1412.57	134	10.5416
Total	1441.76	135
Descriptives
Changes in HAMD scores before and after treatment in the control group
	N	Mean	Std. Deviation	Std. Error	95% Confidence Interval for Mean
					Lower Bound	Upper Bound
Before	68	24.3529	6.81474	0.826409	22.7034	26.0025
After	68	17.6029	6.02517	0.730659	16.1445	19.0613
Total	136	20.9779	7.24847	0.621551	19.7487	22.2072
ANOVA
Changes in HAMD scores before and after treatment in the control group
	Sum of Squares	df	Mean Square	F	Sig.
Between Groups	1549.12	1	1549.12	37.4441	0
Within Groups	5543.81	134	41.3717
Total	7092.93	135

## Sheet: Table 4
Descriptives
the degree of change in EEG improvement
	N	Mean	Std. Deviation	Std. Error	95% Confidence Interval for Mean		Minimum	Maximum
					Lower Bound	Upper Bound
Control	68	0.465357	0.249217	0.030222	0.405033	0.52568	-0.125	0.806452
Treated	53	0.622261	0.127587	0.0175254	0.587093	0.657428	0.259259	0.952381
Total	121	0.534083	0.218729	0.0198844	0.494714	0.573453	-0.125	0.952381
ANOVA
the degree of change in EEG improvement
	Sum of Squares	df	Mean Square	F	Sig.
Between Groups	0.733274	1	0.733274	17.4247	0
Within Groups	5.0078	119	0.0420824
Total	5.74108	120

## Sheet: Table 5
Tests of Between-Subjects Effects
Dependent Variable: the degree of change in seizure frequency
Source	Type III Sum of Squares	df	Mean Square	F	Sig.	Partial Eta Squared
Corrected Model	1.496(a)	2	0.748	22.896	0	0.28
Intercept	4.317	1	4.317	132.155	0	0.528
group	1.309	1	1.309	40.083	0	0.254
the seizure frequency before treatment	0.289	1	0.289	8.857	0.004	0.07
Error	3.855	118	0.033
Total	51.277	121
Corrected Total	5.351	120
a	R Squared = .280 (Adjusted R Squared = .267)
Estimates
Dependent Variable: Degree of change
group	Mean	Std. Error	95% Confidence Interval
			Lower Bound	Upper Bound
Control	.524(a)	0.022	0.48	0.567
Treated	.734(a)	0.025	0.685	0.784
a	Covariates appearing in the model are evaluated at the following values: the seizure frequency before treatment = 7.8430.
Pairwise Comparisons
Dependent Variable: Degree of change
(I) group	(J) group	Mean Difference (I-J)	Std. Error	Sig.(a)	95% Confidence Interval for Difference(a)
					Lower Bound	Upper Bound
Control	Treated	-.211(*)	0.033	0	-0.276	-0.145
Treated	Control	.211(*)	0.033	0	0.145	0.276
Based on estimated marginal means
*	The mean difference is significant at the .05 level.
a	Adjustment for multiple comparisons: Least Significant Difference (equivalent to no adjustments).
Univariate Tests
Dependent Variable: Degree of change
	Sum of Squares	df	Mean Square	F	Sig.	Partial Eta Squared
Contrast	1.309	1	1.309	40.083	0	0.254
Error	3.855	118	0.033
The F tests the effect of group. This test is based on the linearly independent pairwise comparisons among the estimated marginal means.

## Sheet: Table 8 and Table 9
temporal lobe
Descriptives
		N	Mean	Std. Deviation	Std. Error	95% Confidence Interval for Mean		Minimum	Maximum
						Lower Bound	Upper Bound
The change of epileptic seizure	0	15	0.559259	0.257812	0.0665667	0.416488	0.702031	0	1
	1	16	0.780729	0.146357	0.0365891	0.702741	0.858717	0.444444	1
	Total	31	0.673566	0.233207	0.0418853	0.588025	0.759108	0	1
The improvement of HAMD scores	0	15	0.274164	0.183748	0.0474436	0.172408	0.375921	-0.111111	0.666667
	1	16	0.422615	0.268112	0.067028	0.279749	0.565482	-0.333333	0.722222
	Total	31	0.350784	0.239552	0.0430249	0.262916	0.438653	-0.333333	0.722222
ANOVA
		Sum of Squares	df	Mean Square	F	Sig.
The change of epileptic seizure	Between Groups	0.379734	1	0.379734	8.79688	0.00598569
	Within Groups	1.25184	29	0.0431668
	Total	1.63157	30
The improvement of HAMD scores	Between Groups	0.170614	1	0.170614	3.19019	0.0845426
	Within Groups	1.55095	29	0.0534809
	Total	1.72156	30
parietal lobe
Descriptives
		N	Mean	Std. Deviation	Std. Error	95% Confidence Interval for Mean		Minimum	Maximum
						Lower Bound	Upper Bound
The change of epileptic discharge	0	12	0.53985	0.236129	0.0681646	0.389821	0.689879	0	0.806452
	1	10	0.555311	0.158135	0.0500066	0.442188	0.668434	0.259259	0.73913
	Total	22	0.546878	0.199963	0.0426323	0.458219	0.635536	0	0.806452
ANOVA
		Sum of Squares	df	Mean Square	F	Sig.
The change of epileptic discharge	Between Groups	0.00130389	1	0.00130389	0.0311049	0.86178
	Within Groups	0.838386	20	0.0419193
	Total	0.83969	21
occipital lobe
Descriptives
		N	Mean	Std. Deviation	Std. Error	95% Confidence Interval for Mean		Minimum	Maximum
						Lower Bound	Upper Bound
The change of epileptic discharge	0	15	0.529618	0.201097	0.051923	0.418255	0.640982	-0.0434783	0.806452
	1	7	0.654892	0.142766	0.0539605	0.522856	0.786929	0.361702	0.785714
	Total	22	0.569478	0.190657	0.0406483	0.484946	0.654011	-0.0434783	0.806452
The change of epileptic seizure	0	15	0.540635	0.151245	0.0390513	0.456878	0.624392	0.4	1
	1	7	0.604365	0.294024	0.111131	0.332438	0.876292	0	0.875
	Total	22	0.560913	0.202171	0.043103	0.471275	0.65055	0	1
The improvement of MMSE scores	0	15	0.0205863	0.188037	0.048551	-0.0835451	0.124718	-0.227273	0.318182
	1	7	0.0176728	0.132342	0.0500206	-0.104723	0.140069	-0.0909091	0.307692
	Total	22	0.0196593	0.16905	0.0360416	-0.0552934	0.094612	-0.227273	0.318182
The improvement of HAMD scores	0	15	0.09226	0.52382	0.13525	-0.197822	0.382342	-1.13333	0.666667
	1	7	0.371785	0.149129	0.0563655	0.233863	0.509706	0.15	0.518519
	Total	22	0.1812	0.455013	0.0970091	-0.0205418	0.382941	-1.13333	0.666667
ANOVA
		Sum of Squares	df	Mean Square	F	Sig.
The change of epileptic discharge	Between Groups	0.0749006	1	0.0749006	2.17591	0.155756
	Within Groups	0.688453	20	0.0344226
	Total	0.763354	21
The change of epileptic seizure	Between Groups	0.0193846	1	0.0193846	0.462114	0.504431
	Within Groups	0.838952	20	0.0419476
	Total	0.858337	21
The improvement of MMSE scores	Between Groups	4.05131e-05	1	4.05131e-05	0.00135022	0.971052
	Within Groups	0.600097	20	0.0300049
	Total	0.600138	21
The improvement of HAMD scores	Between Groups	0.372912	1	0.372912	1.87635	0.185933
	Within Groups	3.97486	20	0.198743
	Total	4.34777	21
insular lobe
Descriptives
		N	Mean	Std. Deviation	Std. Error	95% Confidence Interval for Mean		Minimum	Maximum
						Lower Bound	Upper Bound
The change of epileptic discharge	0	7	0.447233	0.261602	0.0988761	0.205292	0.689174	0	0.736842
	1	4	0.620471	0.110269	0.0551347	0.445008	0.795934	0.5	0.75
	Total	11	0.510229	0.228797	0.068985	0.356521	0.663937	0	0.75
The improvement of HAMD scores	0	7	0.332845	0.27312	0.10323	0.0802512	0.58544	-0.0526316	0.676471
	1	4	0.399344	0.223962	0.111981	0.0429698	0.755718	0.166667	0.694444
	Total	11	0.357027	0.24684	0.0744252	0.191197	0.522856	-0.0526316	0.694444
ANOVA
		Sum of Squares	df	Mean Square	F	Sig.
The change of epileptic discharge	Between Groups	0.0763924	1	0.0763924	1.53779	0.246303
	Within Groups	0.44709	9	0.0496767
	Total	0.523483	10
The improvement of HAMD scores	Between Groups	0.0112561	1	0.0112561	0.169393	0.69028
	Within Groups	0.598046	9	0.0664495
	Total	0.609302	10
